# Supplementary material for: Pesticides in the Indoor Environment of Residential Houses: A Case Study in Strasbourg, France
Source: Int J Environ Res Public Health. 2022 Oct 28;19(21):14049. doi: 10.3390/ijerph192114049 (PMC9658446; doi:10.3390/ijerph192114049)
Supplement: Supplementary file 1 [file ijerph-19-14049-s001.zip]

Archive with 1 entries (1 files):
- ijerph-1938710-supplementary.pdf
